# Supplementary material for: DeBruyn and Casagrande manuscripts on tree shrew retinal ganglion cells as a basis for cross-species retina research
Source: Vis Neurosci. 2022 Jan 31;39:E001. doi: 10.1017/S0952523821000171 (PMC8807137; doi:10.1017/S0952523821000171)
Supplement: Supplementary file 1 [file vnssup.zip]

Archive with 3 entries (3 files):
- S0952523821000171sup003.pdf
- S0952523821000171sup002.pdf
- S0952523821000171sup001.pdf
